# Supplementary material for: Enhancing Efficiency in Inverted Quantum Dot Light-Emitting Diodes through Arginine-Modified ZnO Nanoparticle Electron Injection Layer
Source: Nanomaterials (Basel). 2024 Jan 26;14(3):266. doi: 10.3390/nano14030266 (PMC10856329; doi:10.3390/nano14030266)
Supplement: Supplementary file 1 [file nanomaterials-14-00266-s001.zip]

Archive with 1 entries (1 files):
- nanomaterials-2820091-supplementary.pdf
